# Supplementary material for: Activation of cAMP Signaling in Response to α-Phellandrene Promotes Vascular Endothelial Growth Factor Levels and Proliferation in Human Dermal Papilla Cells
Source: Int J Mol Sci. 2022 Aug 11;23(16):8959. doi: 10.3390/ijms23168959 (PMC9409021; doi:10.3390/ijms23168959)
Supplement: Supplementary file 1 [file ijms-23-08959-s001.zip]

Archive with 1 entries (1 files):
- ijms-1838752-supplementary.pdf
